# Supplementary material for: What constitutes a stigma? A review of isolated pores in raphid diatoms (Bacillariophyceae) and the value of precise terminology
Source: J Phycol. 2024 Nov 17;60(6):1498–513. doi: 10.1111/jpy.13522 (PMC11670289; doi:10.1111/jpy.13522)
Supplement: Supplementary file 1 — Appendix S1. List of published images of different types of isolated pores. [file JPY-60-1498-s001.xlsx]

## Sheet: Sheet1
Published images of different types of isolated pores
Taxon	Feature	Author	Images
Afrocymbella beccarii (Grunow) Krammer	‘stigmoid’ - external	Krammer, 2003	plate 145, fig. 6
Afrocymbella beccarii (Grunow) Krammer	‘stigmoid’ - internal	Krammer, 2003	plate 145, figs 4, 5
Afrocymbella beccarii (Grunow) Krammer	stigmoid external	Kociolek & Stoermer, 1993	fig. 9
Afrocymbella beccarii (Grunow) Krammer	stigmoid - internal (long slit)	Kociolek & Stoermer, 1993	figs 13, 14
Afrocymbella gracilis (Hustedt ex Simonsen) Krammer	stigmoid external	Kociolek & Stoermer, 1993	fig. 43
Afrocymbella gracilis (Hustedt ex Simonsen) Krammer	stigmoid - internal (long slit)	Kociolek & Stoermer, 1993	fig. 44
Afrocymbella muelleri (Kociolek & Stoermer) Krammer	stigmoid - internal (long slit)	Kociolek & Stoermer, 1993	figs 27-30
Afrocymbella reichardtii Krammer	‘stigmoid’ - external	Krammer, 2003	plate153, figs 3, 4
Afrocymbella reichardtii Krammer	‘stigmoid’ - internal	Krammer, 2003	plate 153, figs 5-8
Brebissonia lanceolata (Agardh) Mahoney & Reimer	stigmoids - external	Mahoney & Reimer, 1986	fig. 13
Brebissonia lanceolata (Agardh) Mahoney & Reimer	stigmoids - internal	Mahoney & Reimer, 1986	fig. 14
Cymbella hungarica Grunow	stigma' - internal dentate	Krammer, 2002a	plate 15, figs 16-18
Cymbella affiniformis Krammer	stigma' - external	Reichardt, 2018	plate 274, fig. 7
Cymbella affiniformis Krammer	stigma' - internal (dentate)	Reichardt, 2018	plate 274, fig. 6
Cymbella affinis Kützing	‘stigma’ – external	Krammer, 1982	plate 1090a, d, e
Cymbella affinis Kützing	‘stigma’ – external	Krammer, 2002a	plates 21, fig. 20; 23, fig. 17
Cymbella affinis Kützing	‘stigma’ – internal (dentate)	Krammer, 1982	plate 1091a, b, c
Cymbella affinis Kützing	‘stigma’ – internal (dentate)	Krammer, 2002a	plate 23, fig. 18
Cymbella affinis Kützing	stigma' - external	Reichardt, 2018	plate 275, figs 3, 4
Cymbella affinis Kützing	stigma' - internal	Reichardt, 2018	plate 275, fig. 6
Cymbella angustata	Stigmoid – external	Krammer, 1982	plate 1122a, c, d, e
Cymbella angustata	Stigmoid - internal	Krammer, 1982	plate 1123c
Cymbella arctica (Lagerstedt) A. Schmidt	stigma' - external	Krammer, 2002a	plate 104, figs 6, 7
Cymbella arctica (Lagerstedt) A. Schmidt	stigma' - internal (dentate)	Krammer, 2002a	plate 104, fig. 8
Cymbella aspera (Ehrenberg) H. Peragallo	‘stigma’ – external	Krammer, 1982	plate 1060a, b
Cymbella aspera (Ehrenberg) H. Peragallo	‘stigma’ – internal (smooth)	Krammer, 1982	plate 1062d
Cymbella aspera (Ehrenberg) H. Peragallo	‘stigma’ – internal (smooth)	Krammer, 2002ab	plate 142, fig. 7
Cymbella aspera (Ehrenberg) H. Peragallo	stigma' - external	Reichardt, 2018	plate 272, figs 5-8
Cymbella aspera (Ehrenberg) H. Peragallo	stigma' - internal	Krammer, 2002a	plate 142, fig. 7
Cymbella aspera (Ehrenberg) H. Peragallo	stigma' - internal (smooth)	Reichardt, 2018	plate 272, figs 1, 3
Cymbella bengaliformis Krammer	stigma' - external	Krammer, 2002a	plate 142, fig. 8
Cymbella cantonati Lange-Bertalot	stigma' - external	Krammer, 2002a	plate 172, figs 5, 6
Cymbella cistula (Ehrenberg) Kirchner	‘stigma’ - external	Krammer, 1982	plate 1077d
Cymbella cistula (Ehrenberg) Kirchner	‘stigma’ – internal (dentate)	Krammer, 1982	plates 1074f; 1075c, d
Cymbella cleve-eulerae Krammer	stigma' - external	Krammer, 2002a	plate 105, fig. 9
Cymbella cleve-eulerae Krammer	stigma' - internal (dentate)	Krammer, 2002a	plate 105, fig. 10
Cymbella compacta Østrup	stigma' - external	Krammer, 2002a	plates 173, fig. 9; 175, figs 8, 9
Cymbella compacta Østrup	stigma' - internal (dentate)	Krammer, 2002a	plate 173, fig. 11
Cymbella cymbiformis C.A. Agardh	‘stigma’ – external	Krammer, 1982	plate 1087a, d
Cymbella cymbiformis C.A. Agardh	‘stigma’ – internal (dentate)	Krammer, 1982	plate 1089d, f
Cymbella cymbiformis C.A. Agardh	stigma' - external	Krammer, 2002a	plates 60, figs 1, 4, 6; 64, figs 7, 8; 69, figs 10, 11
Cymbella cymbiformis C.A. Agardh	stigma' - external	Reichardt, 2018	plate 273, figs 1, 2
Cymbella cymbiformis C.A. Agardh	stigma' - internal (dentate)	Krammer, 2002a	plates 58, fig. 7; 59, figs 6, 7; 60, figs 2, 3; 64, fig, 4; 71, fig. 7
Cymbella cymbiformis C.A. Agardh	stigma' - internal (dentate)	Reichardt, 2018	plate 273, figs 3, 4
Cymbella excisa Kützing	stigma' - external	Krammer, 2002a	plate 12, fig. 7
Cymbella excisa Kützing	stigma' - external	Reichardt, 2018	plate 275, fig. 2
Cymbella excisa var. procera Krammer	stigma' - external	Krammer, 2002a	plate 12, fig. 6
Cymbella excisa var. subcapitata Krammer	stigma' - internal (dentate)	Krammer, 2002a	plate 10, figs 16-18
Cymbella gemeinhartii Metzeltin & Krammer	stigma' - external	Krammer, 2002a	plate 153, fig. 3
Cymbella gemeinhartii Metzeltin & Krammer	stigma' - internal (dentate)	Krammer, 2002a	plate 153, figs 1, 5
Cymbella halophila Krammer	stigma' - external	Krammer, 2002a	plate 142, fig. 1
Cymbella halophila Krammer	stigma' - internal	Krammer, 2002a	plate 142, fig 2
Cymbella hantzschiana Krammer	stigma' - external	Reichardt, 2018	plate 274, fig. 4
Cymbella hantzschiana Krammer	stigma' - internal (smooth)	Reichardt, 2018	plate 274, figs 1, 2
Cymbella helvetica Kützing	‘stigma’ - external	Krammer, 1982	plates 1103a-c; 1104a-f
Cymbella helvetica Kützing	stigma' - internal (dentate)	Krammer, 1982	plates 1102d, e; 1107a-d, f
Cymbella helvetica Kützing	stigma' - internal (dentate)	Krammer, 2002a	plate 186, fig. 3
Cymbella hungarica Grunow	stigma' - internal (dentate)	Krammer, 2002a	plate 15, figs 16-18
Cymbella lanceolata (C.A. Agardh) C.A. Agardh	‘stigma’ - external	Krammer, 1982	plate 1066a
Cymbella lanceolata (C.A. Agardh) C.A. Agardh	stigma’ – internal (dentate)	Krammer, 1982	plate 1069b-d
Cymbella lanceolata (C.A. Agardh) C.A. Agardh	stigma' - external	Krammer, 2002a	plates 145, fig. 8; 149, figs 2,4, 6
Cymbella lanceolata (C.A. Agardh) C.A. Agardh	stigma' - internal (dentate)	Krammer, 2002a	plate 145, fig. 11
Cymbella lancettula (Krammer) Krammer	stigma' - external	Krammer, 2002a	plate 25, fig. 9
Cymbella lancettula (Krammer) Krammer	stigma' - internal (dentate)	Krammer, 2002a	plate 25, fig. 10
Cymbella lange-bertalotii Krammer	stigma' - external	Krammer, 2002a	plates 179, fig. 6; 180, fig. 8; 182, fig. 9
Cymbella lange-bertalotii Krammer	stigma' - internal (dentate)	Krammer, 2002a	plate 181, figs 1, 2, 5
Cymbella mexicana (Ehrenberg) Cleve	stigma - external	Krammer, 1982	plates 1093b-d; 1094a; 1095a, b.
Cymbella mexicana (Ehrenberg) Cleve	stigma - external	Krammer, 2002a	plate 170, figs 1, 2
Cymbella mexicana (Ehrenberg) Cleve	stigma - external	Krammer, 1982	plate 1096a-e
Cymbella mexicana (Ehrenberg) Cleve	stigma - internal	Krammer, 2002a	plate 170, fig. 4
Cymbella neocistula Krammer	stigma' - external	Krammer, 2002a	plate 90, figs 2, 3, 7
Cymbella neocistula Krammer	stigma' - internal (dentate)	Krammer, 2002a	plates 90, figs 6, 8; 91, figs 3, 5, 6
Cymbella neolanceolata W. Silva	stigma' - external	Reichardt, 2018	plate 266, figs 8, 9
Cymbella neolanceolata W. Silva	stigma' - internal (dentate)	Reichardt, 2018	plate 266, figs 10, 11
Cymbella neuquina Frenguelli	stigma' - external	Krammer, 2002a	plate 70, fig. 7
Cymbella novazeelandiana Krammer	stigma' - external	Krammer, 2002a	plate 47, figs 6, 7
Cymbella novazeelandiana Krammer	stigma' - internal (dentate)	Krammer, 2002a	plate 47, fig. 8
Cymbella oligocenica Schiller & Krammer	stigma' - external	Krammer, 2002a	plate 194, figs 1-3
Cymbella parva W. Smith	stigma' - external	Krammer, 2002a	plate 12, fig. 8
Cymbella parva W. Smith	stigma' - internal (dentate)	Krammer, 2002a	plate 12, figs 9, 10
Cymbella peraspera Krammer	stigma' - external	Krammer, 2002ab	plates 131, fig. 7; 133, fig. 3
Cymbella peraspera Krammer	stigma' - external	Krammer, 2002a	plate 133, fig. 3
Cymbella peraspera Krammer	stigma' - internal	Krammer, 2002ab	plate 133, figs 2, 4
Cymbella peraspera Krammer	stigma' - internal	Krammer, 2002a	plate 133, figs 2, 4
Cymbella percapitata Krammer	stigma' - external	Krammer, 2002a	plate 194, fig. 6
Cymbella percapitata Krammer	stigma' - internal	Krammer, 2002a	plate 194, fig. 5
Cymbella praerupta Hustedt	stigma' - internal (dentate)	Krammer, 2002a	plate 103, fig. ;5
Cymbella proxima Reimer	‘stigma’ - external	Krammer, 1982	plate 1084b, d
Cymbella proxima Reimer	‘stigma’ – internal (dentate)	Krammer, 1982	plate 1085c
Cymbella proxima Reimer	stigma' - external	Krammer, 2002a	plate 113, fig. 6
Cymbella proxima Reimer	stigma' - internal (dentate)	Krammer, 2002a	plate 113, fig. 3
Cymbella rumrichae Krammer	stigma' - external	Krammer, 2002a	plate 50, fig. 12
Cymbella rumrichae Krammer	stigma' - internal (dentate)	Krammer, 2002a	plate 50, fig. 13
Cymbella schimanskii Krammer	stigma' - external	Krammer, 2002a	plate 79, figs 1-3
Cymbella schimanskii Krammer	stigma' - internal (dentate)	Krammer, 2002a	plate 79, fig. 4
Cymbella simonsenii Krammer	stigma' - external	Krammer, 2002a	plate 72, figs 6, 7
Cymbella simonsenii Krammer	stigma' - internal (dentate)	Krammer, 2002a	plate 73, figs 7, 8
Cymbella subarctica Krammer	stigma' - internal (dentate)	Krammer, 2002a	plate 82, figs 7, 8
Cymbella subaspera Krammer	stigma' - external	Krammer, 2002a	plate 142, fig. 3
Cymbella subcistula Krammer	stigma' - external	Reichardt, 2018	plate 273, fig. 5
Cymbella subcistula Krammer	stigma' - internal (dentate)	Reichardt, 2018	plate 273, figs 7-9
Cymbella subhelvetica Krammer	stigma' - external	Krammer, 2002a	plates 176, fig. 13; 178, fig. 13; 180, fig. 9; 186, figs 4, 6
Cymbella subtruncata Krammer	stigma' - external	Krammer, 2002a	plates 16, figs 19, 20; 18, figs 19, 20
Cymbella subtruncata Krammer	stigma' - internal (dentate)	Krammer, 2002a	plates 16, fig. 21; 18, fig. 21
Cymbella tumida (Brébisson) Van Heurck	stigma - external	Jüttner et al., 2022	Online C. tumida images
Cymbella tumida (Brébisson) Van Heurck	stigma - external	Reichardt, 2018	plate 269, figs 3, 4
Cymbella tumida (Brébisson) Van Heurck	stigma' - external	Krammer, 2002a	plates 165, fig. 5; 168, fig. 5; 170, fig. 5
Cymbella tumida (Brébisson) Van Heurck	stigma - internal	Jüttner et al., 2022	Online images (elongate)
Cymbella tumida (Brébisson) Van Heurck	stigma - internal	Reichardt, 2018	plate 269, figs 1, 6
Cymbella vulgata Krammer	stigma' - internal (dentate)	Krammer, 2002a	plates 168, fig. 5; 170, figs 6, 7
Cymbella vulgata Krammer	stigma' - external	Krammer, 2002a	plate 36, fig. 14
Delicatophycus	stigma' - external
Delicatophycus	stigma' - internal (dentate)
Didymosphenia clavamagna	stigma - external	Metzeltin & Lange-Bertalot, 2014	plates 73, fig. 4; 74, fig. 1
Didymosphenia coronata	stigma - external	Metzeltin & Lange-Bertalot, 2014	plate 56, figs 1,2
Didymosphenia crassiporata	stigma - external	Metzeltin & Lange-Bertalot, 2014	plates 109, fig.1; 110, fig. 1
Didymosphenia curvata	stigma - external	Metzeltin & Lange-Bertalot, 2014	plates 96, fig. 1; 97, fig. 1
Didymosphenia curvata	stigma - internal	Metzeltin & Lange-Bertalot, 2014	plates 96, fig. 2; 97, fig. 2
Didymosphenia geminata	stigma - internal	Metzeltin & Lange-Bertalot, 2014	plate 7, fig. 4.
Didymosphenia geminata	stigma- external	Metzeltin & Lange-Bertalot, 2014	plates 15, fig. 1; 16, fig. 2; 17, fig. 3; 32, fig. 5; 28A, fig. 1; 24, fig. 2.
Didymosphenia grunowii	stigma- external	Metzeltin & Lange-Bertalot, 2014	plate 92, figs 3, 5
Didymosphenia grunowii	stigma - internal	Metzeltin & Lange-Bertalot, 2014	plate 92, fig. 4
Didymosphenia laticeps	stigma - internal	Metzeltin & Lange-Bertalot, 2014	plate 105, fig. 2
Didymosphenia laticollis	stigma - external	Metzeltin & Lange-Bertalot, 2014	plate 74, fig. 3
Didymosphenia laticollis	stigma – internal	Metzeltin & Lange-Bertalot, 2014	plate 46, fig. 5
Didymosphenia nipponica	stigma - external	Metzeltin & Lange-Bertalot, 2014	plate 115, figs 1, 2
Didymosphenia nipponica	stigma - internal	Metzeltin & Lange-Bertalot, 2014	plate 115, figs 3, 4
Didymosphenia skvortzowii	stigma - external	Metzeltin & Lange-Bertalot, 2014	plates 109, fig. 2; 110, fig. 2
Didymosphenia tatrensis	stigma - external	Metzeltin & Lange-Bertalot, 2014	plate 85, fig. 1
Didymosphenia tatrensis	stigma - internal	Metzeltin & Lange-Bertalot, 2014	plate 86, fig. 1
Encyonema gracilis	stigmoid - external	Krammer, 1982	plate 1050f, g
Encyonema gracilis	stigmoid - internal	Krammer, 1982	plate 1054a-e
Encyonema lange-bertalotii Krammer	stigmoid - internal (slit)	Reichardt, 2018	plate 289, figs 7, 8
Encyonema minuta	stigmoid - external	Krammer, 1982	plate 1027c, d
Encyonema minuta	stigmoid - internal	Krammer, 1982	plate 1028e
Encyonema silesiacum (Bleisch) D.G. Mann	stigmoid - internal (slit)	Reichardt, 2018	plate 289, figs 10, 11
Encyonema ventricosum (C. Agardh) Grunow	stigmoid - external	Reichardt, 2018	plate 289, fig. 3
Encyonema ventricosum (C. Agardh) Grunow	stigmoid - internal (slit)	Reichardt, 2018	plate 289, figs 5, 6
Fistulifera pelliculosa	fistula - external	Krammer, 2001	plate 110, fig. 9
Fistulifera pelliculosa	fistula - internal	Krammer, 2001	plate 110, fig. 10
Fistulifera pelliculosa (Brébisson) Lange-Bertalot	fistula - external	Reichardt, 2018	plate 129, fig. 28
Fistulifera pelliculosa (Brébisson) Lange-Bertalot	fistula - internal	Reichardt, 2018	plate 129, fig. 25
Fistulifera saprophila (Lange-Bertalot & Bonik) Lange-Bertalot	fistula - internal	Reichardt, 2018	plate 129, fig. 36
Fistulifera saprophila (Lange-Bertalot & Bonik) Lange-Bertalot	fistula - external	Zgrundo et al., 2013	figs 16, 17
Fistulifera saprophila (Lange-Bertalot & Bonik) Lange-Bertalot	fistula - internal	Zgrundo et al., 2013	figs 18, 19
Geissleria decussis	fistula - external	Krammer, 2001	plate 95, fig. 16; plate 96, fig. 11;
Geissleria paludosa (Hustedt) Lange-Bertalot & Metzeltin	stigmoid - external	Reichardt, 2018	plate 105, fig. 30
Geissleria paludosa (Hustedt) Lange-Bertalot & Metzeltin	stigmoid - internal	Reichardt, 2018	plate 105, fig. 31
Geissleria spec. aff. decussis	stigmoid- external	Krammer, 2001	plate 96, figs 9, 10
Geissleria thingvallae	stigmoid- external	Krammer, 2001	plate 98, fig. 5
Gomphocymbellopsis ancycli	"stigmoid" internal	Cantonati, 2003	fig. 7
Gomphocymbellopsis ancycli	“stigmoid” - internal	Krammer, 2003	plate 145, fig. 3
Gomphonema olivaceum (Hornemann) Brébisson	stigmoids - external?	Reichardt, 2018	plate 346, figs 3, 4, 6
Gomphonema (cf.) subclavatum (Grunow) Grunow	stigmoid - external	Reichardt, 2018	plate 329, figs 1-3
Gomphonema (cf.) subclavatum (Grunow) Grunow	stigmoid - internal (short slit)	Reichardt, 2018	plate 329, fig. 4
Gomphonema acceptatum Levkov, Mitić-Kopanja & Reichardt	stigmoid - external	Levkov et al., 2016	plate 31,figs 2, 3, 4, 6
Gomphonema acceptatum Levkov, Mitić-Kopanja & Reichardt	stigmoid - internal (slit)	Levkov et al., 2016	plate 31, figs 8, 9
Gomphonema acuminatum Ehrenberg	stigmoid - external	Levkov et al., 2016	plates 2, figs 3, 4, 6; 4,figs 5, 6
Gomphonema acuminatum Ehrenberg	stigmoid - external	Reichardt, 2018	plate 328, fig. 1
Gomphonema acuminatum Ehrenberg	stigmoid - internal (short slit)	Reichardt, 2018	plate 328, figs 5, 6
Gomphonema acuminatum Ehrenberg	stigmoid - internal (slit)	Levkov et al., 2016	plate 2, figs 5, 7
Gomphonema aequale Gregory	stigmoid - external	Levkov et al., 2016	plate 88, figs 1-4
Gomphonema aff. exilissimum (Grunow) Lange-Bertalot & Reichardt	stigmoid - external	Levkov et al., 2016	plate 116, figs 1-4, 6
Gomphonema aff. exilissimum (Grunow) Lange-Bertalot & Reichardt	stigmoid - internal (slit)	Levkov et al., 2016	plate 116, figs 4, 7
Gomphonema aff. italicum Kützing	stigmoid - external	Reichardt, 2018	plate 327, figs 2-4
Gomphonema aff. italicum Kützing	stigmoid - internal (short slit)	Reichardt, 2018	plate 327, fig. 1
Gomphonema aff. micropus Kützing	stigmoid - external	Levkov et al., 2016	plate 106, figs 5-7
Gomphonema aff. minutiforme Lange-Bertalot & Reichardt	stigmoid - external	Levkov et al., 2016	plate 176, fig. 34
Gomphonema aff. parallelistriatum Lange-Bertalo & Reichardt	stigmoid - external	Levkov et al., 2016	plate 138, figs 2, 3
Gomphonema aff. pumilum (Grunow) Reichardt & Lange-Bertalot	stigmoid - external	Levkov et al., 2016	plate 154, figs 2-4, 6
Gomphonema aff. pumilum (Grunow) Reichardt & Lange-Bertalot	stigmoid - internal (round)	Levkov et al., 2016	plate 154, figs 5, 7
Gomphonema affine Kützing	stigmoid - external	Levkov et al., 2016	plate 43, figs 4, 6
Gomphonema amoenum Lange-Bertalot	stigmoid - external	Levkov et al., 2016	plate 84, figs 1-4, 8
Gomphonema amoenum Lange-Bertalot	stigmoid - internal (slit)	Levkov et al., 2016	plate 84, figs 5, 9
Gomphonema angustatum (Kützing) Rabenhorst	stigmoid - external	Levkov et al., 2016	plate 138, figs 1, 4
Gomphonema angustatum (Kützing) Rabenhorst	stigmoid - external	Reichardt, 2018	plate 45, figs 1, 2
Gomphonema angustatum (Kützing) Rabenhorst	stigmoid - external	Reichardt, 2018	plate 337, figs 1-4
Gomphonema angustatum (Kützing) Rabenhorst	stigmoid - internal (short slit)	Reichardt, 2018	plate 337, figs 6, 7
Gomphonema angusticapitatum Levkov, Mitić-Kopanja & Reichardt	stigmoid - external	Levkov et al., 2016	plate 126, figs 37-40
Gomphonema angusticapitatum Levkov, Mitić-Kopanja & Reichardt	stigmoid - external	Reichardt, 2018	plate 332, fig. 1
Gomphonema angusticapitatum Levkov, Mitić-Kopanja & Reichardt	stigmoid - internal (short slit)	Reichardt, 2018	plate 332, fig. 5
Gomphonema angusticapitatum Levkov, Mitić-Kopanja & Reichardt	stigmoid - external	Levkov et al., 2016	plate 70, fig. 21
Gomphonema angustius Reichardt	stigmoid - external	Levkov et al., 2016	plates 166, figs 2-4, 7; 167, fig. 5
Gomphonema angustius Reichardt	stigmoid - external	Reichardt, 2018	plate 342, fig. 6
Gomphonema angustius Reichardt	stigmoid - internal (round flower-like)	Levkov et al., 2016	plate 166, figs 5, 6, 8
Gomphonema angustivalva Reichardt	stigmoid - external	Levkov et al., 2016	plate 159, figs 2, 3, 7
Gomphonema angustivalva Reichardt	stigmoid - internal (round)	Levkov et al., 2016	plate 159, figs 4, 6
Gomphonema angustum C.A. Agardh	stigmoid - external	Levkov et al., 2016	plate 142, figs 2-4, 7
Gomphonema angustum C.A. Agardh	stigmoid - external	Reichardt, 2018	plate 342, figs 1, 2
Gomphonema angustum C.A. Agardh	stigmoid - internal (flower)	Reichardt, 2018	plate 342, figs 3, 4
Gomphonema angustum C.A. Agardh	stigmoid - internal (round flower-like)	Levkov et al., 2016	plate 142, figs 5, 8
Gomphonema augur Ehrenberg	stigmoid - external	Levkov et al., 2016	plate 36, figs 1-4
Gomphonema augur Ehrenberg	stigmoid - external	Reichardt, 2018	plate 336, figs 7, 8
Gomphonema augur Ehrenberg	stigmoid - internal (slit)	Levkov et al., 2016	plate 36, figs 5, 6
Gomphonema augur Ehrenberg	stigmoid - internal (slit)	Reichardt, 2018	plate 336, fig. 12
Gomphonema auguriforme Levkov, Mitić-Kopanja & Reichardt	stigmoid - external	Levkov et al., 2016	plates 36, figs 7, 8; 38, figs 1, 2, 5
Gomphonema auguriforme Levkov, Mitić-Kopanja & Reichardt	stigmoid - internal (slit)	Levkov et al., 2016	plate 38, figs 3, 6
Gomphonema balcanicum Levkov & Krstic	stigmoid - external	Levkov et al., 2016	plate 177, figs 1-4, 6
Gomphonema balcanicum Levkov & Krstic	stigmoid - internal (round )	Levkov et al., 2016	plate 177, figs 5, 6
Gomphonema bavaricum Reichardt & Lange-Bertalot	stigmoid - external	Reichardt, 2018	plate 340, figs 6-8
Gomphonema bavaricum Reichardt & Lange-Bertalot	stigmoid - internal (round 'occluded')	Reichardt, 2018	plate 340, fig. 10
Gomphonema bozenae Lange-Bertalot & E. Reichardt	stigmoid - external	Levkov et al., 2016	plate 88, figs 5, 6
Gomphonema bozenae Lange-Bertalot & E. Reichardt	stigmoid - internal (slit end of central stria)	Levkov et al., 2016	plate 88, fig. 7
Gomphonema brebissonii Kützing	stigmoid - external	Levkov et al., 2016	plate 6, fig. 7
Gomphonema brebissonii Kützing	stigmoid - external	Reichardt, 2018	plate 328, figs 7-9, 11
Gomphonema brebissonii Kützing	stigmoid - internal (short slit)	Reichardt, 2018	plate 328, fig. 10
Gomphonema brebissonii Kützing	stigmoid - internal (slit)	Levkov et al., 2016	plate 6, fig. 8
Gomphonema calcifugum Lange-Bertalot & Reichardt	stigmoid - external (4)	Levkov et al., 2016	plates 200, fig. 3; 201, figs 5,6
Gomphonema campodunense Reichardt	stigmoid - external	Levkov et al., 2016	plate 117, figs 1-4, 6, 7
Gomphonema capitatum Ehrenberg	stigmoid - external	Levkov et al., 2016	plate 33, figs 1-5
Gomphonema capitatum Ehrenberg	stigmoid - external	Reichardt, 2018	plate 326, figs 1-3
Gomphonema capitatum Ehrenberg	stigmoid - internal (slit)	Levkov et al., 2016	plate 33, fig 6
Gomphonema capitatum Ehrenberg	stigmoid - internal (slit)	Reichardt, 2018	plate 326, fig. 5
Gomphonema clavatulum Reichardt	stigmoid - external	Reichardt, 2018	plate 331, fig. 1
Gomphonema clavatulum Reichardt	stigmoid - internal (short slit)	Reichardt, 2018	plate 331, fig. 5
Gomphonema commutatum Grunow	stigmoid - external	Reichardt, 2018	plate 329, figs 6, 8
Gomphonema commutatum Grunow	stigmoid - internal (short slit)	Reichardt, 2018	plate 329, fig. 10
Gomphonema confusum Levkov, Mitić-Kopanja & Reichardt	stigmoid - external	Levkov et al., 2016	plates 113, figs 4-6; 122, figs 2-4
Gomphonema confusum Levkov, Mitić-Kopanja & Reichardt	stigmoid - internal (slit)	Levkov et al., 2016	plate 122, figs 6, 7
Gomphonema cuneolus Reichardt	stigmoid - external	Reichardt, 2018	plate 343, figs 8, 10
Gomphonema cuneolus Reichardt	stigmoid - internal (short slit)	Reichardt, 2018	plate 343, fig. 7
Gomphonema curtum Hustedt	stigmoid - external	Levkov et al., 2016	plate 173, figs 2, 3, 6
Gomphonema curtum Hustedt	stigmoid - internal (round? )	Levkov et al., 2016	plate 173, figs 4, 6
Gomphonema cymbelliclinum Reichardt & Lange-Bertalot	stigmoid - external	Levkov et al., 2016	plate 90, figs 1-3
Gomphonema cymbelliclinum Reichardt & Lange-Bertalot	stigmoid - external	Reichardt, 2018	plate 344, fig. 8
Gomphonema cymbelliclinum Reichardt & Lange-Bertalot	stigmoid - internal (long slit)	Reichardt, 2018	plate 344, figs 9, 10
Gomphonema cymbelliclinum Reichardt & Lange-Bertalot	stigmoid - internal (slit end of central stria)	Levkov et al., 2016	plate 90, figs 4, 5
Gomphonema delicatulum Skvortzow	stigmoid - external	Kulikovskiy & Kociolek 2014	fig. 18
Gomphonema delicatulum Skvortzow	stigmoid - internal (wiggly slit)	Kulikovskiy & Kociolek 2014	figs 24-26
Gomphonema delocture Reichardt	stigmoid - external	Reichardt, 2018	plate 343, figs 1-3
Gomphonema disgracile E. Reichardt	stigmoid - external	Reichardt, 2018	plate 318, fig. 40
Gomphonema disgracile E. Reichardt	stigmoid - internal (slit)	Reichardt, 2018	plate 318, fig. 41
Gomphonema dojranense Levkov, Mitić-Kopanja & Reichardt	stigmoid - external	Levkov et al., 2016	plate 183, figs 5, 6, 8
Gomphonema dojranense Levkov, Mitić-Kopanja & Reichardt	stigmoid - internal (round )	Levkov et al., 2016	plate 183, figs 7, 9
Gomphonema drutelingense Reichardt	stigmoid - external	Reichardt, 2018	plate 344, fig. 5
Gomphonema drutelingense Reichardt	stigmoid - internal (long slit)	Reichardt, 2018	plate 344, figs 6, 7
Gomphonema duplipunctatum Lange-Bertalot & Reichardt	stigmoid - external	Levkov et al., 2016	plate 49, figs 1, 2
Gomphonema elegantissimum Reichardt & Lange-Bertalot	stigmoid - external	Levkov et al., 2016	plate 153, fig. 55
Gomphonema elegantissimum Reichardt & Lange-Bertalot	stigmoid - external	Reichardt, 2018	plate 331, fig. 9
Gomphonema elegantissimum Reichardt & Lange-Bertalot	stigmoid - internal (short slit)	Reichardt, 2018	plate 331, fig. 10
Gomphonema exilissimum (Grunow) Lange-Bertalot & Reichardt	stigmoid - external	Jüttner et al. 2013	figs 23-25, 29-30
Gomphonema exilissimum (Grunow) Lange-Bertalot & Reichardt	stigmoid - external	Levkov et al., 2016	plate 129, figs 1-5
Gomphonema exilissimum (Grunow) Lange-Bertalot & Reichardt	stigmoid - internal (slit)	Jüttner et al. 2013	figs 27, 28, 34, 35
Gomphonema exilissimum (Grunow) Lange-Bertalot & Reichardt	stigmoid - internal (slit)	Levkov et al., 2016	plate 129, fig. 7
Gomphonema extentum Reichardt & Lange-Bertalot	stigmoid - external	Reichardt, 2018	plate 341, fig. 1
Gomphonema extentum Reichardt & Lange-Bertalot	stigmoid - internal (slit)	Reichardt, 2018	plate 341, figs 4, 5
Gomphonema firmum Skvortzow	stigmoid - external	Kulikovskiy & Kociolek 2014	figs 45, 48, 49
Gomphonema gautieriforme Mitić-Kopanja, Wetzel, Ector & Levkov	stigmoid - external	Levkov et al., 2016	plate 40, figs1-3
Gomphonema gautieriforme Mitić-Kopanja, Wetzel, Ector & Levkov	stigmoid - internal (slit)	Levkov et al., 2016	plate 40, figs 6, 7
Gomphonema graciledictum E. Reichardt	stigmoid - external	Levkov et al., 2016	plates 45, figs 5, 6; 107, fig. 6; 109, figs 1-4, 6
Gomphonema graciledictum E. Reichardt	stigmoid - external	Reichardt, 2018	plate 338, figs 1, 2
Gomphonema graciledictum E. Reichardt	stigmoid - internal (slit)	Levkov et al., 2016	plates 45, fig. 6; 109, figs 5, 7
Gomphonema graciledictum E. Reichardt	stigmoid - internal (slit)	Reichardt, 2018	plate 338, figs 3, 5
Gomphonema hebridense Gregory	stigmoid - external	Levkov et al., 2016	plates 135, figs 1-6; 137, figs 4, 5
Gomphonema hebridense Gregory	stigmoid - external	Reichardt, 2018	plate 338, figs 9, 10
Gomphonema hinziae Levkov, Mitić-Kopanja & Reichardt	stigmoid - external	Levkov et al., 2016	plate 119, figs 1-3, 6
Gomphonema hinziae Levkov, Mitić-Kopanja & Reichardt	stigmoid - internal (slit)	Levkov et al., 2016	plate 119, fig. 7
Gomphonema hrsitovskii Levkov, Mitić-Kopanja & Reichardt	stigmoid - external (4)	Levkov et al., 2016	plate 201, fig. 1
Gomphonema hrsitovskii Levkov, Mitić-Kopanja & Reichardt	stigmoid - internal (multi)	Levkov et al., 2016	plate 201, figs 2-4
Gomphonema idsbense Levkov, Mitić-Kopanja & Reichardt	stigmoid - external (4)	Levkov et al., 2016	plate 200, figs 1, 2
Gomphonema innocens E. Reichardt	stigmoid - external	Levkov et al., 2016	plate 123, figs 33, 34
Gomphonema innocens E. Reichardt	stigmoid - external	Reichardt, 2018	plate 343, figs 5, 6
Gomphonema innocens E. Reichardt	stigmoid - internal (slit)	Reichardt, 2018	plate 343, fig. 4
Gomphonema insignaffine	stigmoid - external	Reichardt, 2018	plate 333, figs 9, 10
Gomphonema insigne Gregory	stigmoid - external	Levkov et al., 2016	plate 52, figs 1, 2
Gomphonema insigne Gregory	stigmoid - external	Reichardt, 2018	plate 333, figs 3, 5
Gomphonema insigne Gregory	stigmoid - internal (dentate)	Reichardt, 2018	plate 333, figs 1, 2
Gomphonema insigne Gregory	stigmoid - internal (slit)	Levkov et al., 2016	plate 52, figs 3, 4
Gomphonema insigniforme Reichardt & Lange-Bertalot	stigmoid - external	Levkov et al., 2016	plates 49, fig. 6; 78, figs 1-3, 7
Gomphonema insigniforme Reichardt & Lange-Bertalot	stigmoid - external	Reichardt, 2018	plate 332, figs 6, 7
Gomphonema insigniforme Reichardt & Lange-Bertalot	stigmoid - internal (slit)	Levkov et al., 2016	plate 78, figs 5, 8
Gomphonema insigniforme Reichardt & Lange-Bertalot	stigmoid - internal (slit)	Reichardt, 2018	plate 332, figs 8, 9
Gomphonema irroratum Hustedt	stigmoid - external	Levkov et al., 2016	plate 170, figs 1-3
Gomphonema italicum Kützing	stigmoid - external	Levkov et al., 2016	plate 23, figs 7, 8
Gomphonema italicum var. densistriatum Levkov, Mitić-Kopanja & Reichardt	stigmoid - external	Levkov et al., 2016	plate 17, fig. 6
Gomphonema italicum var. densistriatum Levkov, Mitić-Kopanja & Reichardt	stigmoid - internal (round)	Levkov et al., 2016	plate 17, fig. 7
Gomphonema italicum var. tumidum Levkov, Mitić-Kopanja & Reichardt	stigmoid - external	Levkov et al., 2016	plate 19, fig. 6
Gomphonema italicum var. tumidum Levkov, Mitić-Kopanja & Reichardt	stigmoid - internal (round)	Levkov et al., 2016	plate 19, fig. 5
Gomphonema jablanicense Levkov, Mitić-Kopanja & Reichardt	stigmoid - external	Levkov et al., 2016	plate 158, figs 2-5, 9
Gomphonema jablanicense Levkov, Mitić-Kopanja & Reichardt	stigmoid - internal (slit)	Levkov et al., 2016	plate 158, figs 6, 8
Gomphonema jadwigiae Lange-Bertalot & E. Reichardt	stigmoid - external	Levkov et al., 2016	plate 82, figs 1-4
Gomphonema jadwigiae Lange-Bertalot & E. Reichardt	stigmoid - internal (slit)	Levkov et al., 2016	plate 82, figs 5, 6
Gomphonema juiljii Levkov, Mitić-Kopanja & Reichardt	stigmoid - external	Levkov et al., 2016	plate 21, fig. 3
Gomphonema juiljii Levkov, Mitić-Kopanja & Reichardt	stigmoid - internal (slit)	Levkov et al., 2016	plate 21, fig. 5
Gomphonema kozufense Levkov, Mitić-Kopanja & Reichardt	stigmoid - external	Levkov et al., 2016	plate 56, figs 1-4, 6
Gomphonema kozufense Levkov, Mitić-Kopanja & Reichardt	stigmoid - internal (slit)	Levkov et al., 2016	plate 56, fig. 7
Gomphonema lacunicola R.M. Patrick & Feese	stigmoid - external (4)	Levkov et al., 2016	plate 200, fig. 4
Gomphonema lagenula Kützing	stigmoid - external	Levkov et al., 2016	plate 107, 4, 8
Gomphonema latelanceolatum Levkov, Mitić-Kopanja & Reichardt	stigmoid - external	Levkov et al., 2016	plate 138, figs 5, 6
Gomphonema lateripuncatatum Reichardt & Lange-Bertalot	stigmoid - external	Levkov et al., 2016	plates 144, figs 2-4, 6; 145, fig. 32; 146, figs 2-4, 6, 7
Gomphonema lateripuncatatum Reichardt & Lange-Bertalot	stigmoid - internal (round)	Levkov et al., 2016	plates 144, figs 5, 7; 146, fig. 5
Gomphonema lateripuncatatum Reichardt & Lange-Bertalot	stigmoid - external	Reichardt, 2018	plate 340, fig. 4
Gomphonema lateripuncatatum Reichardt & Lange-Bertalot	stigmoid - internal (round 'occluded')	Reichardt, 2018	plate 340, figs 1, 2
Gomphonema laticollum Reichardt	stigmoid - external	Levkov et al., 2016	plates 23, figs 2, 3; 25, figs 2, 4, 6
Gomphonema laticollum Reichardt	stigmoid - internal (slit)	Levkov et al., 2016	plates 23, fig. 5; 25, fig. 8
Gomphonema	stigmoid - external	Levkov et al., 2016	plate 111, figs 4, 5
Gomphonema	stigmoid - internal (slit)	Levkov et al., 2016	plate 111, fig. 6
Gomphonema linearoides Levkov	stigmoid - internal (4, bars)	Reichardt, 2018	plate 346, figs 1, 2
Gomphonema longiceps Ehrenberg	stigmoid - external	Reichardt, 2018	plate 327, figs 6, 7
Gomphonema longiceps Ehrenberg	stigmoid - internal (short slit)	Reichardt, 2018	plate 327, fig. 7
Gomphonema longilineare E. Reichardt	stigmoid - external	Levkov et al., 2016	plate 86, figs 2-4, 7
Gomphonema longilineare E. Reichardt	stigmoid - internal (slit end of central stria)	Levkov et al., 2016	plate 86, fig. 8
Gomphonema lychnidum Levkov, Mitić-Kopanja & Reichardt	stigmoid - external	Levkov et al., 2016	plate 150, figs 1-4
Gomphonema lychnidum Levkov, Mitić-Kopanja & Reichardt	stigmoid - internal (round)	Levkov et al., 2016	plate 150, figs 5, 7, 8
Gomphonema mariovense Levkov & Tofilovska	stigmoid - external	Levkov et al., 2016	plate 111, figs 1-3
Gomphonema megalobrebissonii Chudaev, Kociolek & Gololobova	stigmoid - external	Chudaev, Kociolek & Gololobova 2014	figs 12, 14
Gomphonema megalobrebissonii Chudaev, Kociolek & Gololobova	stigmoid - internal (slit)	Chudaev, Kociolek & Gololobova 2014	figs 16, 17
Gomphonema metzeltinii Levkov, Mitić-Kopanja & Reichardt	stigmoid - external	Levkov et al., 2016	plate 93, figs 1, 2, 4
Gomphonema metzeltinii Levkov, Mitić-Kopanja & Reichardt	stigmoid - internal (slit end of central stria)	Levkov et al., 2016	plate 93, figs 3, 5
Gomphonema micropus Kützing	stigmoid - external	Levkov et al., 2016	plates 93, figs 7, 8; 96, fig. 31; 96, figs 1-6; 100, figs 1-3
Gomphonema micropus Kützing	stigmoid - external	Reichardt, 2018	plate 344, figs 1, 2
Gomphonema micropus Kützing	stigmoid - internal (long slit)	Reichardt, 2018	plate 344, figs 3, 4
Gomphonema micropus Kützing	stigmoid - internal (slit end of central stria)	Levkov et al., 2016	plate 100, fig. 4
Gomphonema mihoi Levkov	stigmoid - external	Levkov et al., 2016	plate 148, figs 1-3, 6
Gomphonema mihoi Levkov	stigmoid - internal (round)	Levkov et al., 2016	plate 148, figs 4, 7
Gomphonema minusculum Krammer	stigmoid - external	Reichardt, 2018	plate 312, fig. 10
Gomphonema minutiforme Lange-Bertalot & Reichardt	stigmoid - external	Levkov et al., 2016	plate 136, fig. 31
Gomphonema minutum (C.A. Agardh) C.A. Agardh	stigmoid - external	Levkov et al., 2016	plate 172, figs 2-5
Gomphonema minutum (C.A. Agardh) C.A. Agardh	stigmoid - external	Reichardt, 2018	plate 342, figs 8, 9, 12
Gomphonema minutum (C.A. Agardh) C.A. Agardh	stigmoid - internal (round)	Reichardt, 2018	plate 342, fig. 11
Gomphonema minutum (C.A. Agardh) C.A. Agardh	stigmoid - internal (round? )	Levkov et al., 2016	plate 172, figs 6, 8
Gomphonema modicum Levkov, Mitić-Kopanja & Reichardt	stigmoid - external	Levkov et al., 2016	plate 74, fig 28
Gomphonema naviculoides W. Smith	stigmoid - external	Levkov et al., 2016	plate 43, figs 1-3, 5
Gomphonema paraexilissimum Levkov, Mitić-Kopanja & Reichardt	stigmoid - external	Levkov et al., 2016	plates 130, figs 17-20; 132, figs 1-4, 7
Gomphonema paraexilissimum Levkov, Mitić-Kopanja & Reichardt	stigmoid - internal (rounded slit)	Levkov et al., 2016	plates 130, fig. 21; 132, figs 5, 8
Gomphonema paratergestinum Levkov, Mitić-Kopanja & Reichardt	stigmoid - external	Levkov et al., 2016	plate 169, figs 1, 3-5, 8
Gomphonema paratergestinum Levkov, Mitić-Kopanja & Reichardt	stigmoid - internal (round flower-like)	Levkov et al., 2016	plate 169, figs 2, 6, 7
Gomphonema parvuliforme Levkov, Mitić-Kopanja & Reichardt	stigmoid - external	Levkov et al., 2016	plate 107, figs 2, 3, 7
Gomphonema parvulius (Lange-Bertalot & Reichardt) Lange-Bertalot & Reichardt	stigmoid - external	Levkov et al., 2016	plate 125, figs 1-4, 6
Gomphonema parvulius (Lange-Bertalot & Reichardt) Lange-Bertalot & Reichardt	stigmoid - external	Reichardt, 2018	plate 334, figs 1, 2
Gomphonema parvulius (Lange-Bertalot & Reichardt) Lange-Bertalot & Reichardt	stigmoid - internal (short slit)	Reichardt, 2018	plate 334, fig. 4
Gomphonema parvulius (Lange-Bertalot & Reichardt) Lange-Bertalot & Reichardt	stigmoid - internal (slit)	Levkov et al., 2016	plate 125, fig. 7
Gomphonema parvulum (Kützing) Kützing	stigmoid - external	Levkov et al., 2016	plates 106, figs 1-4; 107, figs 1, 5; 110, fig. 38
Gomphonema parvulum (Kützing) Kützing	stigmoid - external	Reichardt, 2018	plate 335, figs 1-3
Gomphonema parvulum (Kützing) Kützing	stigmoid - internal (slit)	Reichardt, 2018	plate 335, figs 4-6
Gomphonema pelisteriense Levkov, Mitić-Kopanja & Reichardt	stigmoid - external	Levkov et al., 2016	plate 113, figs 1, 2
Gomphonema pelisteriense Levkov, Mitić-Kopanja & Reichardt	stigmoid - internal (slit)	Levkov et al., 2016	plate 113, fig. 3
Gomphonema perolivaceoides Levkov	stigmoid - external (4)	Levkov et al. 2016	plate 200, figs 5, 6
Gomphonema pratense var. lanceolatum Levkov, Mitić-Kopanja & Reichardt	stigmoid - external	Levkov et al., 2016	plates 59, fig. 1; 60, figs 2, 5
Gomphonema pratense var. lanceolatum Levkov, Mitić-Kopanja & Reichardt	stigmoid - internal (slit end central stria)	Levkov et al., 2016	plates 59, figs 2, 3; 60, figs 6, 7
Gomphonema preliciae Levkov, Mitić-Kopanja & Reichardt	stigmoid - external	Levkov et al., 2016	plate 181, figs 2-4
Gomphonema preliciae Levkov, Mitić-Kopanja & Reichardt	stigmoid - internal (round )	Levkov et al., 2016	plate 181, figs 5, 6
Gomphonema prespanense Levkov, Mitić-Kopanja & Reichardt	stigmoid - external	Levkov et al., 2016	plate 175, figs 2-4, 8
Gomphonema prespanense Levkov, Mitić-Kopanja & Reichardt	stigmoid - internal (slit )	Levkov et al., 2016	plate 175, figs 5-7
Gomphonema productum (Grunow) Lange-Bertalot	stigmoid - external	Levkov et al., 2016	plate 98, figs 6, 8
Gomphonema productum (Grunow) Lange-Bertalot	stigmoid - external	Reichardt, 2018	plate 345, fig. 6
Gomphonema productum (Grunow) Lange-Bertalot	stigmoid - internal (long slit)	Reichardt, 2018	plate 345, figs 7, 8
Gomphonema pseudoaffine Levkov, Mitić-Kopanja & Reichardt	stigmoid - external	Levkov et al., 2016	plate 72, figs 3-5
Gomphonema pseudoaffine Levkov, Mitić-Kopanja & Reichardt	stigmoid - internal (slit)	Levkov et al., 2016	plate 72, figs 6, 7
Gomphonema pseudobohemicum Lange-Bertalot & Reichardt	stigmoid - external	Levkov et al., 2016	plate 140, figs 1-3, 4
Gomphonema pseudobohemicum Lange-Bertalot & Reichardt	stigmoid - internal (slit)	Levkov et al., 2016	plate 140, figs 5, 8
Gomphonema pseudotenellum Lange-Bertalot	stigmoid - external	Levkov et al., 2016	plate 152, figs 2-5
Gomphonema pseudotenellum Lange-Bertalot	stigmoid - internal (round)	Levkov et al., 2016	plate 152, figs 6, 7
Gomphonema pumilum (Grunow) E. Reichardt & Lange-Bertalot	stigmoid - external	Reichardt, 2018	plate 331, fig. 8
Gomphonema pumilum (Grunow) E. Reichardt & Lange-Bertalot	stigmoid - internal (short slit)	Reichardt, 2018	plate 331, figs 6, 7
Gomphonema pumilum var. rigidum E. Reichardt & Lange-Bertalot	stigmoid - external	Reichardt, 2018	plate 312, figs 49, 50
Gomphonema pumilum var. rigidum E. Reichardt & Lange-Bertalot	stigmoid - internal (slit)	Reichardt, 2018	plate 312, fig. 48
Gomphonema ristovskae Levkov & Tofilovska	stigmoid - external	Levkov et al., 2016	plate 49, figs 3, 5
Gomphonema sancti-naumii Metzeltin & Levkov	stigmoid - external	Levkov et al., 2016	plate 156, figs 2-5
Gomphonema sancti-naumii Metzeltin & Levkov	stigmoid - internal (round)	Levkov et al., 2016	plate 156, figs 6, 7
Gomphonema sarcophagus Gregory	stigmoid - external	Levkov et al., 2016	plates 93, fig. 6; 95, figs 1-4, 7
Gomphonema sarcophagus Gregory	stigmoid - external	Reichardt, 2018	plate 345, figs 1, 2
Gomphonema sarcophagus Gregory	stigmoid - internal (long slit)	Reichardt, 2018	plate 345, figs 4, 5
Gomphonema scardicum Mitić-Kopanja, Wetzel, Ector & Levkov	stigmoid - external	Levkov et al., 2016	plate 11, figs 2-4
Gomphonema scardicum Mitić-Kopanja, Wetzel, Ector & Levkov	stigmoid - internal (slit)	Levkov et al., 2016	plate 11, figs 7, 8
Gomphonema sphenovertex Lange-Bertalot & Reichardt	stigmoid - external	Reichardt, 2018	plate 341, figs 7, 8
Gomphonema sphenovertex Lange-Bertalot & Reichardt	stigmoid - internal (slit)	Reichardt, 2018	plate 341, fig. 11
Gomphonema spirkovskae Levkov & Mitić-Kopanja	stigmoid - external	Levkov et al., 2016	plate 76, figs 2-4, 7
Gomphonema spirkovskae Levkov & Mitić-Kopanja	stigmoid - internal (slit)	Levkov et al., 2016	plate 76, fig. 6
Gomphonema stagnorum Reichardt	stigmoid - external	Reichardt, 2018	plate 339, figs 1-4
Gomphonema stagnorum Reichardt	stigmoid - internal (slit)	Reichardt, 2018	plate 339, figs8-10
Gomphonema subaequale Levkov	stigmoid - external	Levkov et al., 2016	plate 179, figs 2-5, 7
Gomphonema subaequale Levkov	stigmoid - internal (round )	Levkov et al., 2016	plate 179, figs 6, 8
Gomphonema subangustatum Lange-Bertalot, Cavacini, Tagliaventi & Alfinito	stigmoid - external	Levkov et al., 2016	plates 118, fig. 45; 120, figs 1-2
Gomphonema subangustatum Lange-Bertalot, Cavacini, Tagliaventi & Alfinito	stigmoid - internal (slit)	Levkov et al., 2016	plate 120, fig. 3
Gomphonema subcapitatum (Grunow) Reichardt & Levkov	stigmoid - external	Reichardt, 2018	plate 326, fig. 10
Gomphonema subcapitatum (Grunow) Reichardt & Levkov	stigmoid - internal (short slit)	Reichardt, 2018	plate 326, fig. 7
Gomphonema subclavatum (Grunow) Grunow	stigmoid - external	Levkov et al., 2016	plates 65, figs 2-6; 68, figs 1-4, 6, 7; 69, fig. 24
Gomphonema subclavatum (Grunow) Grunow	stigmoid - internal (slit)	Levkov et al., 2016	plate 65, fig. 7
Gomphonema subclavatum (Grunow) Grunow	stigmoid - external	Levkov et al., 2016	plate 49, fig. 4
Gomphonema subcompactum Reichardt	stigmoid - external	Reichardt, 2018	plate 330, fig. 1
Gomphonema subcompactum Reichardt	stigmoid - internal (slit)	Reichardt, 2018	plate 330, figs 4, 5
Gomphonema sublaticollum Levkov, Mitić-Kopanja & Reichardt	stigmoid - external	Levkov et al., 2016	plate 29, figs 2-5
Gomphonema sublaticollum Levkov, Mitić-Kopanja & Reichardt	stigmoid - internal (slit)	Levkov et al., 2016	plate 29, figs 6, 7
Gomphonema subnaviculoides Levkov, Mitić-Kopanja & Reichardt	stigmoid - external	Levkov et al., 2016	plate 47, figs 1-3
Gomphonema subnaviculoides Levkov, Mitić-Kopanja & Reichardt	stigmoid - internal (slit)	Levkov et al., 2016	plate 47, figs 5, 6
Gomphonema supertergestinum Reichardt	stigmoid - external	Levkov et al., 2016	plate 167, figs 1-3
Gomphonema supertergestinum Reichardt	stigmoid - internal (round flower-like)	Levkov et al., 2016	plate 167, fig. 4
Gomphonema tergestinum (Grunow) M. Schmidt	stigmoid - external	Levkov et al., 2016	plates 164, figs 31-32; 167, fig. 6
Gomphonema tergestinum (Grunow) M. Schmidt	stigmoid - external	Reichardt, 2018	plate 342, fig. 5
Gomphonema tergestinum (Grunow) M. Schmidt	stigmoid - internal (round flower-like)	Levkov et al., 2016	plate 164, fig. 33
Gomphonema trigonocephalum Ehrenberg	stigmoid - external	Levkov et al., 2016	plate 9, fig. 6
Gomphonema trigonocephalum Ehrenberg	stigmoid - internal (slit)	Levkov et al., 2016	plate 9, fig. 7
Gomphonema truncatum Ehrenberg	stigmoid - external	Levkov et al., 2016	plate 13, figs 5, 6
Gomphonema truncatum Ehrenberg	stigmoid - external	Reichardt, 2018	plate 330, fig. 7
Gomphonema truncatum Ehrenberg	stigmoid - internal (slit)	Levkov et al., 2016	plate 13, fig. 7
Gomphonema truncatum Ehrenberg	stigmoid - internal (slit)	Reichardt, 2018	plate 330, figs 8, 9, 10
Gomphonema utae Lange-Bertalot & Reichardt	stigmoid - external	Reichardt, 2018	plate 336, figs 1, 2, 4
Gomphonema utae Lange-Bertalot & Reichardt	stigmoid - internal (slit)	Reichardt, 2018	plate 336, figs 5, 6
Gomphonema vardarense Levkov, Mitić-Kopanja & Reichardt	stigmoid - external	Levkov et al., 2016	plate 160, figs 2-6
Gomphonema vardarense Levkov, Mitić-Kopanja & Reichardt	stigmoid - internal (round)	Levkov et al., 2016	plate 160, fig. 7
Gomphonema varioreduncum Jüttner, Ector, Reichardt, Van de Vijver & E.J. Cox	stigmoid - external	Jüttner et al., 2013	figs 89-91
Gomphonema varioreduncum Jüttner, Ector, Reichardt, Van de Vijver & E.J. Cox	stigmoid - external	Levkov et al., 2016	plates 120, figs 4-7; 129, fig. 8
Gomphonema varioreduncum Jüttner, Ector, Reichardt, Van de Vijver & E.J. Cox	stigmoid - internal (slit)	Jüttner et al., 2013	fig. 92
Gomphonema varioreduncum Jüttner, Ector, Reichardt, Van de Vijver & E.J. Cox	stigmoid - internal (slit)	Levkov et al., 2016	plate 120, fig. 4
Gomphonema variscohercynicum Lange-Bertalot & Reichardt	stigmoid - external	Levkov et al., 2016	plate 137, figs 1, 2, 6
Gomphonema variscohercynicum Lange-Bertalot & Reichardt	stigmoid - internal (slit?)	Levkov et al., 2016	plate 137, figs 3, 7
Gomphonema zellense E. Reichardt	stigmoid - external	Levkov et al., 2016	plate 54, figs2-4, 6
Gomphonema zellense E. Reichardt	stigmoid - external	Reichardt, 2018	plate 333, fig.8
Gomphonema zellense E. Reichardt	stigmoid - internal (slit)	Levkov et al., 2016	plate 54, figs 5, 7, 8
Gomphonema zellense E. Reichardt	stigmoid - internal (slit)	Reichardt, 2018	plate 333, fig. 6
Karthicka verestigmata Glushchenko et al.	dichostigmoid - internal (split)	Yana et al., 2022	figs 18, 28-30
Karthicka verestigmata Glushchenko et al.	‘Stigma’ - external	Yana et al., 2022	figs 10-12, 19-22
Karthicka verestigmata Glushchenko et al.	dichostigmoid’ – external (secondary side)	Glushchenko et al., 2019	figs 14, 15
Karthicka verestigmata Glushchenko et al.	dichostigmoid – internal (secondary side)	Glushchenko et al., 2019	figs 20-22
Luticola acidoclinata Lange-Bertalot	buciniportula - exterior	Levkov et al., 2013	plate 19, figs 1-3, 5
Luticola acidoclinata Lange-Bertalot	buciniportula - external	Reichardt, 2018	plate 140, fig. 3
Luticola acidoclinata Lange-Bertalot	buciniportula - interior	Levkov et al., 2013	plate 19, figs 6, 7
Luticola acidoclinata Lange-Bertalot	buciniportula - internal	Reichardt, 2018	plate 140, fig. 4
Luticola adelae Van de Vijver & Zidarova	buciniportula - interior	Levkov et al., 2013	plate 201, figs 4, 5
Luticola adelae Van de Vijver & Zidarova	buciniportula -exterior	Levkov et al., 2013	plate 201, figs 1, 2
Luticola aequalis Levkov, Metzeltin & Pavlov	buciniportula -exterior	Levkov et al., 2013	plate 15, figs 1-3
Luticola aequatorialis (Heiden) Lange-Bertalot & Ohtsuka	buciniportula -exterior	Levkov et al., 2013	plate 52, fig. 2
Luticola aequatorialis (Heiden) Lange-Bertalot & Ohtsuka	buciniportula - interior	Levkov et al., 2013	plate 52, fig. 3
Luticola aff. acidoclinata Lange-Bertalot	buciniportula - exterior	Levkov et al., 2013	plate 12, figs 1-3
Luticola aff. australomutica Van de Vijver	buciniportula - exterior	Levkov et al., 2013	plate 30, fig. 7
Luticola aff. australomutica Van de Vijver	buciniportula - interior	Levkov et al., 2013	plate 30, fig. 8
Luticola aff. paramutica (Bock) D.G. Mann	buciniportula - exterior	Levkov et al., 2013	plate 34, figs 1, 2
Luticola aff. watanabei Levkov, Metzeltin & Pavlov	buciniportula - exterior	Levkov et al., 2013	plate 70, fig. 7
Luticola affinis Levkov, Metzeltin & Pavlov	buciniportula - exterior	Levkov et al., 2013	plate 71, fig. 29
Luticola affinis Levkov, Metzeltin & Pavlov	buciniportula - interior	Levkov et al., 2013	plate 71, fig. 30
Luticola amazonica Wetzel, Ector & Levkov	buciniportula - exterior	Levkov et al., 2013	plate 76, figs 1, 2
Luticola amazonica Wetzel, Ector & Levkov	buciniportula - interior	Levkov et al., 2013	plate 76, fig. 3
Luticola amoena Van de Vijver, Kopalová, Zidarova & Levkov	buciniportula - exterior	Levkov et al., 2013	plate 53, fig. 27
Luticola argutula (Hustedt) D.G. Mann	buciniportula - exterior	Levkov et al., 2013	plate 87, figs 1-3
Luticola argutula (Hustedt) D.G. Mann	buciniportula - interior	Levkov et al., 2013	plate 87, figs 5, 6
Luticola atomus Denys & Levkov	buciniportula - exterior	Levkov et al., 2013	plate 34, figs 4, 5
Luticola australomutica Van de Vijver	buciniportula - exterior	Levkov et al., 2013	plate 47, fig. 7
Luticola austroatlantica Van de Vijver, Kopalová, Spaulding & Esposito	buciniportula - exterior	Levkov et al., 2013	plate 137, fig. 7
Luticola binodis (Hustedt) M.B. Edlund	buciniportula- exterior	Levkov et al., 2013	plates 125, figs 7, 8; 201, figs 6, 7
Luticola burmensis Metzeltin & Levkov	buciniportula- exterior	Levkov et al., 2013	plate 63, figs 1, 3, 6, 7
Luticola caubergsii Van de Vijver	buciniportula - interior	Levkov et al., 2013	plate 132, fig. 5
Luticola caubergsii Van de Vijver	buciniportula -exterior	Levkov et al., 2013	plate 132, fig. 4
Luticola charlatii (M. Peragallo) Metzeltin & Lange-Bertalot	buciniportula - interior	Levkov et al., 2013	plate 194, figs 3, 7, 8
Luticola charlatii (M. Peragallo) Metzeltin & Lange-Bertalot	buciniportula -exterior	Levkov et al., 2013	plate 194, figs 1, 2, 3, 6
Luticola cholnokii Levkov, Metzeltin & Pavlov	buciniportula -exterior	Levkov et al., 2013	plate 27, figs 2, 3, 5
Luticola cholnokii Levkov, Metzeltin & Pavlov	buciniportula - interior	Levkov et al., 2013	plate 27, figs 4, 6
Luticola clagesii G. Moser, Lange-Bertalot & Metzeltin	buciniportula - interior	Levkov et al., 2013	plate 162, fig. 5
Luticola clagesii G. Moser, Lange-Bertalot & Metzeltin	buciniportula -exterior	Levkov et al., 2013	plate 162, figs 1-4, 5, 6
Luticola claudiae Metzeltin, Lange-Bertalot & Garcia-Rodriguea	buciniportula - exterior	Levkov et al., 2013	plate 159, fig. 19
Luticola cocquytiae Levkov, Metzeltin & Pavlov	buciniportula -exterior	Levkov et al., 2013	plate 180, figs 2-4
Luticola cohnii (Hilse) D.G. Mann	buciniportula -exterior	Levkov et al., 2013	plate 6, figs 2-5
Luticola cohnii (Hilse) D.G. Mann	buciniportula - interior	Levkov et al., 2013	plate 6, figs 7, 8
Luticola cristinae Levkov, Metzeltin & Pavlov	buciniportula - interior	Levkov et al., 2013	plate 183, figs 4, 5
Luticola cristinae Levkov, Metzeltin & Pavlov	buciniportula -exterior	Levkov et al., 2013	plate 183, figs 1-3
Luticola crozetensis Van de Vijver, Kopalová, Zidarova & Levkov	buciniportula -exterior	Levkov et al., 2013	plate 47, fig. 3
Luticola dapaloides (Frenguelli) Metzeltin & Lange-Bertalot	buciniportula - external	Levkov et al., 2013	plate 98, figs 1-4
Luticola dapaloides (Frenguelli) Metzeltin & Lange-Bertalot	buciniportula - interior	Levkov et al., 2013	plate 98, figs 5, 6
Luticola delicatula Van de Vijver, Kopalová, Zidarova & Levkov	buciniportula - exterior	Levkov et al., 2013	plates 53, fig. 26; 54, fig. 6
Luticola demerarae Levkov, Metzeltin & Pavlov	buciniportula - exterior	Levkov et al., 2013	plate 65, figs 25, 26, 27
Luticola denisesae Wetzel, Van de Vijver & Ector	buciniportula - exterior	Levkov et al., 2013	plate 66, figs 25-28
Luticola denisesae Wetzel, Van de Vijver & Ector	buciniportula - interior	Levkov et al., 2013	plate 66, figs 29, 30
Luticola densestriata Levkov, Metzeltin & Pavlov	buciniportula - exterior	Levkov et al., 2013	plate 62, fig. 22
Luticola densestriata Levkov, Metzeltin & Pavlov	buciniportula - interior	Levkov et al., 2013	plate 62, fig. 23
Luticola dismutica (Hustedt) D.G. Mann	buciniportula - interior	Levkov et al., 2013	plate 153, figs 6-8
Luticola dismutica (Hustedt) D.G. Mann	buciniportula -exterior	Levkov et al., 2013	plate 153, figs 1-5
Luticola distinguenda (Hustedt) Levkov, Metzeltin & Pavlov	buciniportula - interior	Levkov et al., 2013	plate 188, figs 5, 6
Luticola distinguenda (Hustedt) Levkov, Metzeltin & Pavlov	buciniportula -exterior	Levkov et al., 2013	plate 188, figs 2-4
Luticola dolia Spaulding & Esposito	buciniportula - interior	Levkov et al., 2013	plate 138, fig. 15
Luticola dolia Spaulding & Esposito	buciniportula -exterior	Levkov et al., 2013	plate 138, figs 11-14
Luticola doliiformis Kopalová & Van de Vijver	buciniportula -exterior	Levkov et al., 2013	plate 146, figs 2-4
Luticola ectorii Levkov, Metzeltin & Pavlov	buciniportula - exterior	Levkov et al., 2013	plate 22, figs 16, 17, 20
Luticola ectorii Levkov, Metzeltin & Pavlov	buciniportula - interior	Levkov et al., 2013	plate 22, figs 19, 21, 22
Luticola frequentissima Levkov, Metzeltin & Pavlov	buciniportula - exterior	Levkov et al., 2013	plate 9, figs 1, 3, 4
Luticola frequentissima Levkov, Metzeltin & Pavlov	buciniportula - external	Reichardt, 2018	plate 140, figs 1, 2
Luticola frequentissima Levkov, Metzeltin & Pavlov	buciniportula - interior	Levkov et al., 2013	plate 9, figs 6, 7
Luticola frickei Levkov, Metzeltin & Pavlov	buciniportula -exterior	Levkov et al., 2013	plates 49, fig. 8; 52, fig. 1
Luticola fuhrmannii Metzeltin & Levkov	buciniportula - exterior	Levkov et al., 2013	plate 52, fig. 4
Luticola gaussii (Heiden) D.G. Mann	buciniportula - exterior	Levkov et al., 2013	plate 135, fig. 7
Luticola geoppertiana (Bleisch) D.G. Mann	buciniportula - interior	Levkov et al., 2013	plate 56, figs 6, 7
Luticola geoppertiana (Bleisch) D.G. Mann	buciniportula -exterior	Levkov et al., 2013	plate 56, figs 1-4
Luticola geoppertiana (Bleisch) D.G. Mann	buciniportula - interior	Mayama & Kobayasi, 1986	fig. 35
Luticola geoppertiana (Bleisch) D.G. Mann	buciniportula -exterior	Mayama & Kobayasi, 1986	figs 37, 43-45
Luticola gesierichiae Levkov, Metzeltin & Pavlov	buciniportula - interior	Levkov et al., 2013	plate 49, figs 4, 5
Luticola gesierichiae Levkov, Metzeltin & Pavlov	buciniportula -exterior	Levkov et al., 2013	plate 49, figs 2, 3
Luticola gigamuticopsis Van de Vijver	buciniportula - interior	Levkov et al., 2013	plates 132, figs 7, 9; 137, fig. 4
Luticola gigamuticopsis Van de Vijver	buciniportula -exterior	Levkov et al., 2013	plates 132, figs 6, 8; 137, figs 1-3
Luticola grupcei Pavlov, Nakov & Levkov	buciniportula -exterior	Levkov et al., 2013	plate 80, figs 1, 3-5
Luticola grupcei Pavlov, Nakov & Levkov	buciniportula - interior	Levkov et al., 2013	plate 80, figs 2, 8
Luticola hamiltonii Levkov, Metzeltin & Pavlov	buciniportula - exterior	Levkov et al., 2013	plate 43, figs 1-5, 7
Luticola hamiltonii Levkov, Metzeltin & Pavlov	buciniportula - interior	Levkov et al., 2013	plate 43, figs6, 8
Luticola heufleriana (Grunow) D.G. Mann	buciniportula - external	Reichardt, 2018	plate 138, figs 15, 16
Luticola higleri Van de Vijver, Van Dam & Beyens	buciniportula - interior	Levkov et al., 2013	plate 144, figs 6, 7
Luticola higleri Van de Vijver, Van Dam & Beyens	buciniportula -exterior	Levkov et al., 2013	plate 144, figs 1-5
Luticola hlubikovae Levkov, Metzeltin & Pavlov	buciniportula - interior	Levkov et al., 2013	plates 57, figs 5-7; 60, fig. 21
Luticola hlubikovae Levkov, Metzeltin & Pavlov	buciniportula -exterior	Levkov et al., 2013	plates 55, fig. 29;, 57, figs 1-3; 60, figs 20, 22, 23
Luticola hustedtii Levkov, Metzeltin & Pavlov	buciniportula - exterior	Levkov et al., 2013	plate 170, figs 1, 2, 6
Luticola hustedtii Levkov, Metzeltin & Pavlov	buciniportula - interior	Levkov et al., 2013	plates 166, fig. 37; 170, figs 3, 7
Luticola ignorata Levkov, Metzeltin & Pavlov	buciniportula - exterior	Levkov et al., 2013	plate 82, fig. 8
Luticola imbricatiformis Levkov, Metzeltin & Pavlov	buciniportula - exterior	Levkov et al., 2013	plate 28, fig. 11
Luticola intermedia (Hustedt) Levkov, Metzeltin & Pavlov	buciniportula - exterior	Levkov et al., 2013	plate 21, fig. 35
Luticola ipevii Van de Vijver & Levkov	buciniportula - exterior	Levkov et al., 2013	plate 47, figs 1, 2
Luticola isabelae Metzeltin & Levkov	buciniportula - exterior	Levkov et al., 2013	plate 106, fig. 6
Luticola katkae Van de Vijver & Zidarova	buciniportula - interior	Levkov et al., 2013	plate 135, fig. 6
Luticola katkae Van de Vijver & Zidarova	buciniportula -exterior	Levkov et al., 2013	plate 135, figs 1, 3
Luticola kraeuselii (Cholnoky) Metzeltin & Lange-Bertalot	buciniportula - interior	Levkov et al., 2013	plate 176, fig. 8
Luticola kraeuselii (Cholnoky) Metzeltin & Lange-Bertalot	buciniportula -exterior	Levkov et al., 2013	plate 176, figs 2, 6, 7
Luticola lacertosa (Hustedt) D.G. Mann	buciniportula - exterior	Levkov et al., 2013	plate 119, figs 1-4
Luticola lacertosa (Hustedt) D.G. Mann	buciniportula - interior	Levkov et al., 2013	plate 119, figs 5, 6
Luticola lagerheimii (Cleve) D.G. Mann	buciniportula - interior	Levkov et al., 2013	plate 169, fig. 6
Luticola lagerheimii (Cleve) D.G. Mann	buciniportula -exterior	Levkov et al., 2013	plate 169, fig. 4
Luticola lanceolata (Frenguelli) Levkov, Metzeltin & Pavlov	buciniportula -exterior	Levkov et al., 2013	plates 81, fig. 40; 82, figs 1-4, 6
Luticola lanceolata (Frenguelli) Levkov, Metzeltin & Pavlov	buciniportula - interior	Levkov et al., 2013	plate 82, figs 3, 5, 7
Luticola lancettula Levkov, Metzeltin & Pavlov	buciniportula - exterior	Levkov et al., 2013	plate 75, figs 6, 7
Luticola lancettula Levkov, Metzeltin & Pavlov	buciniportula - interior	Levkov et al., 2013	plate 75, fig. 8
Luticola levkovii Reichardt	buciniportula - external	Reichardt, 2018	plate 138, figs 11, 12
Luticola levkovii Reichardt	buciniportula - internal	Reichardt, 2018	plate 138, fig. 14
Luticola meisteri Levkov, Metzeltin & Pavlov	buciniportula - exterior	Levkov et al., 2013	plate 111, figs1-5
Luticola meisteri Levkov, Metzeltin & Pavlov	buciniportula - interior	Levkov et al., 2013	plate 111, figs 6, 7
Luticola micra Levkov, Metzeltin & Pavlov	buciniportula - exterior	Levkov et al., 2013	plate 35, fig. 19
Luticola minor (Patrick) Mayama in Mayama & Kawashima	buciniportula - interior	Mayama & Kobayasi, 1986	fig. 67
Luticola minor (Patrick) Mayama in Mayama & Kawashima	buciniportula -exterior	Mayama & Kobayasi, 1986	figs 9, 18-20
Luticola minor (Patrick) Mayama in Mayama & Kawashima	buciniportula - exterior	Levkov et al., 2013	plate 101, figs 1-4
Luticola minor (Patrick) Mayama in Mayama & Kawashima	buciniportula - interior	Levkov et al., 2013	plate 101, figs 5, 6
Luticola mitigata (Hustedt) D.G. Mann	buciniportula - interior	Levkov et al., 2013	plate 150, figs 3, 5, 6
Luticola mitigata (Hustedt) D.G. Mann	buciniportula -exterior	Levkov et al., 2013	plate 150, figs 1, 2, 4
Luticola mollis Lange-Bertalot & Rumrich	buciniportula -exterior	Levkov et al., 2013	plate 200, fig. 36
Luticola montana Levkov, Metzeltin & Pavlov	buciniportula - interior	Levkov et al., 2013	plate 158, fig. 8
Luticola montana Levkov, Metzeltin & Pavlov	buciniportula -exterior	Levkov et al., 2013	plate 158, figs 2-5
Luticola mutica (Kützing) D.G. Mann	buciniportula - exterior	Levkov et al., 2013	plates 2, fig. 7; 3, figs 1, 3, 6
Luticola mutica (Kützing) D.G. Mann	buciniportula - interior	Levkov et al., 2013	plates 2, figs 6, 8; 3, figs 5, 7
Luticola muticoides (Hustedt) D.G. Mann	buciiniportula - interior	Levkov et al., 2013	plate 107, figs 6, 7
Luticola muticoides (Hustedt) D.G. Mann	buciniportula - exterior	Levkov et al., 2013	plate 107, figs 1-4
Luticola muticopsis (Van Heurck) D.G. Mann	buciniportula - interior	Levkov et al., 2013	plate 128, figs 2, 5
Luticola muticopsis (Van Heurck) D.G. Mann	buciniportula- exterior	Levkov et al., 2013	plates 128, figs 1, 3, 4; 132, figs 4, 5
Luticola nelidae Van de Vijver	buciniportula- exterior	Levkov et al., 2013	plate 54, fig. 4
Luticola nelidae Van de Vijver	buciniportula - interior	Levkov et al., 2013	plate 54, fig. 5
Luticola nepalensis Jüttner, Levkov & Metzeltin	buciniportula - interior	Levkov et al., 2013	plate 112, figs 5, 6
Luticola nepalensis Jüttner, Levkov & Metzeltin	buciniportula- exterior	Levkov et al., 2013	plate 112, figs 1-4
Luticola nivalis (Ehrenberg) D.G. Mann	buciniportula - interior	Levkov et al., 2013	plate 177, fig. 40
Luticola nivalis (Ehrenberg) D.G. Mann	buciniportula -exterior	Levkov et al., 2013	plate 177, fig. 39
Luticola nivaloides (W. Bock) Denys & De Smet	buciniportula - interior	Levkov et al., 2013	plate 186, figs 5-7
Luticola nivaloides (W. Bock) Denys & De Smet	buciniportula -exterior	Levkov et al., 2013	plate 186, figs 1 ,2, 4
Luticola obligata (Hustedt) D.G. Mann	buciniportula - interior	Levkov et al., 2013	plate 149, figs 6, 7
Luticola obligata (Hustedt) D.G. Mann	buciniportula -exterior	Levkov et al., 2013	plate 149, figs 1-3, 5
Luticola osogovoensis Levkov, Metzeltin & Pavlov	buciniportula - interior	Levkov et al., 2013	plate 167, figs 7-9
Luticola osogovoensis Levkov, Metzeltin & Pavlov	buciniportula -exterior	Levkov et al., 2013	plate 167, figs 1-3, 5, 6
Luticola paramutica (Bleisch) D.G. Mann	buciniportula - external	Reichardt, 2018	plate 135, figs 20, 21
Luticola peguana (Grunow) D.G. Mann	buciniportula - external	Levkov et al., 2013	plate 89,fig. 28
Luticola peguaniformis Levkov, Metzeltin & Pavlov	buciniportula - external	Levkov et al., 2013	plate 90, figs 1-5
Luticola permuticoides Metzeltin & Lange-Bertalot	buciniportula - external	Levkov et al., 2013	plate 76, figs 4, 5
Luticola permuticoides Metzeltin & Lange-Bertalot	buciniportula - external	Levkov et al., 2013	plates 76, fig 6; 105, figs 22-26
Luticola permuticopsis Kopalová & Van de Vijver	buciniportula - exterior	Levkov et al., 2013	plate 137, figs 5, 6
Luticola poulickovae Levkov, Metzeltin & Pavlov	buciniportula - external	Reichardt, 2018	plate 140, figs 6-8
Luticola poulickovae Levkov, Metzeltin & Pavlov	buciniportula - interior	Levkov et al., 2013	plate 154, fig. 26
Luticola poulickovae Levkov, Metzeltin & Pavlov	buciniportula -exterior	Levkov et al., 2013	plate 154, figs 22-24
Luticola pseudoimbricata Levkov, Metzeltin & Pavlov	buciniportula -exterior	Levkov et al., 2013	plate 16, figs 1-3, 5
Luticola pseudoimbricata Levkov, Metzeltin & Pavlov	buciniportula - interior	Levkov et al., 2013	plate 16, figs 6, 7
Luticola pseudomurrayi Van de Vijver & Tavernier	buciniportula - interior	Levkov et al., 2013	plate 132, fig. 3
Luticola pseudomurrayi Van de Vijver & Tavernier	buciniportula -exterior	Levkov et al., 2013	plate 132, figs 1, 2
Luticola pseudopeguana Levkov, Metzeltin & Pavlov	buciniportula -exterior	Levkov et al., 2013	plate 78, figs 16-18
Luticola pseudopeguana Levkov, Metzeltin & Pavlov	buciniportula - interior	Levkov et al., 2013	plate 78, figs 15, 19
Luticola pulchra (McCall) Levkov, Metzeltin & Pavlov	buciniportula - exterior	Levkov et al., 2013	plate 184, figs 12-14, 16
Luticola pusilla Van de Vijver, Kopalová, Zidarova & Levkov	buciniportula - exterior	Levkov et al., 2013	plate 51, figs 1-3, 4, 6
Luticola pusilla Van de Vijver, Kopalová, Zidarova & Levkov	buciniportula - interior	Levkov et al., 2013	plate 51, fig. 7
Luticola quadriscrobiculatal Van de Vijver	buciniportula - exterior	Levkov et al., 2013	plate 54, figs 1-3
Luticola quinquenodis (Grunow) Levkov, Metzeltin & Pavlov	buciniportula - external	Reichardt, 2018	plate 139, fig. 5
Luticola quinquenodis (Grunow) Levkov, Metzeltin & Pavlov	buciniportula - interior	Levkov et al., 2013	plate 179, figs 5, 7
Luticola quinquenodis (Grunow) Levkov, Metzeltin & Pavlov	buciniportula -exterior	Levkov et al., 2013	plate 179, figs 1, 3, 4, 6
Luticola rhombica (Zimmermann) Levkov, Metzeltin & Pavlov	buciniportula -exterior	Levkov et al., 2013	plate 23, fig. 41
Luticola rionegrensis Wetzel, Ector & Levkov	buciniportula -exterior	Levkov et al., 2013	plate 31, figs 2, 7
Luticola rionegrensis Wetzel, Ector & Levkov	buciniportula - interior	Levkov et al., 2013	plate 31, figs 4, 5
Luticola robusta Van de Vijver, Ledeganck & Beyens	buciniportula - interior	Levkov et al., 2013	plate 156, figs 2, 5, 6
Luticola robusta Van de Vijver, Ledeganck & Beyens	buciniportula -exterior	Levkov et al., 2013	plate 156, figs 1, 3, 4
Luticola rotunda Solak & Levkov	buciniportula -exterior	Levkov et al., 2013	plate 34, fig. 3
Luticola saprophila Levkov, Metzeltin & Pavlov	buciniportula -exterior	Levkov et al., 2013	plate 59, figs 1-5
Luticola saprophila Levkov, Metzeltin & Pavlov	buciniportula - interior	Levkov et al., 2013	plate 59, figs 5, 6
Luticola saxophila (Bock) D.G. Mann	buciniportula - exterior	Levkov et al., 2013	plate 106, figs 1-3
Luticola saxophila (Bock) D.G. Mann	buciniportula - interior	Levkov et al., 2013	plate 106, figs 4, 5
Luticola scardica Levkov, Metzeltin & Pavlov	buciniportula - exterior	Levkov et al., 2013	plate 38, figs 1, 2, 4
Luticola scardica Levkov, Metzeltin & Pavlov	buciniportula - interior	Levkov et al., 2013	plate 38, figs 7, 8
Luticola seposita (Hustedt) D.G. Mann	buciniportula - exterior	Levkov et al., 2013	plate 172, figs 25-27
Luticola simplex Metzeltin, Lange-Bertalot & García-Rodríguez	Buciniportula - exterior	Levkov et al., 2013	plate 52, fig. 5
Luticola sinica Li, Metzeltin & Levkov	buciniportula - exterior	Levkov et al., 2013	plates 159, fig. 18; 160, figs 1-3. 5
Luticola sinica Li, Metzeltin & Levkov	buciniportula - interior	Levkov et al., 2013	plate 160, figs 6, 7
Luticola sp.	buciniportula - external	Reichardt, 2018	plate 137, figs 31, 32
Luticola sp.	buciniportula - internal	Reichardt, 2018	plate 135, fig. 30
Luticola sp. aff. ventricosa (Kützing) D.G. Mann	buciniportula - interior	Levkov et al., 2013	plate 128, fig. 5
Luticola sp. aff. ventricosa (Kützing) D.G. Mann	buciniportula -exterior	Levkov et al., 2013	plate 128, figs 6-8
Luticola sparsipunctata Levkov, Metzeltin & Pavlov	buciniportula -exterior	Levkov et al., 2013	plate 33, figs 1-5
Luticola sparsipunctata Levkov, Metzeltin & Pavlov	buciniportula - interior	Levkov et al., 2013	plate 33, fig. 7
Luticola spinifera (Bock) Denys & De Smet	buciniportula - exterior	Levkov et al., 2013	plate 36, figs 23, 24
Luticola spinifera (Bock) Denys & De Smet	buciniportula - interior	Levkov et al., 2013	plate 35, fig. 25
Luticola stigma (R.M. Patrick) J.R. Johansen	buciniportula - interior	Levkov et al., 2013	plate 163, fig. 20
Luticola stigma (R.M. Patrick) J.R. Johansen	buciniportula -exterior	Levkov et al., 2013	plate 163, figs 17-19
Luticola subaequalis Levkov, Metzeltin & Pavlov	buciniportula -exterior	Levkov et al., 2013	plate 15, fig. 4
Luticola subcrozetensis Van de Vijver, Levkov & Metzeltin	buciniportula -exterior	Levkov et al., 2013	plate 47, fig 4, 5
Luticola subcrozetensis Van de Vijver, Levkov & Metzeltin	buciniportula - interior	Levkov et al., 2013	plate 47, fig. 6
Luticola submobiliensis Levkov, Metzeltin & Pavlov	buciniportula - interior	Levkov et al., 2013	plate 70, figs 1, 2
Luticola submobiliensis Levkov, Metzeltin & Pavlov	buciniportula - interior	Levkov et al., 2013	plate 70, figs 3, 5, 6
Luticola suecorum (Carlson) Van de Vijver	buciniportula - interior	Levkov et al., 2013	plate 152, figs 4, 7
Luticola suecorum (Carlson) Van de Vijver	buciniportula -exterior	Levkov et al., 2013	plate 152, figs 1-3, 6
Luticola taylorii Levkov, Metzeltin & Pavlov	buciniportula - exterior	Levkov et al., 2013	plate 113, figs 12-14
Luticola tenuis Levkov, Metzeltin & Pavlov	buciniportula - exterior	Levkov et al., 2013	plate 35, figs 17, 18
Luticola terminata (Hustedt) D.G. Mann	buciniportula - exterior	Levkov et al., 2013	plate 75, figs 1-3
Luticola terminata (Hustedt) D.G. Mann	buciniportula - interior	Levkov et al., 2013	plate 75, figs, 4, 5
Luticola tomesii Moser, Lange-Bertalot & Metzeltin	buciniportula -exterior	Levkov et al., 2013	plate 52, figs 6, 7
Luticola tomsui Kopalová	buciniportula -exterior	Levkov et al., 2013	plate 199, fig. 29
Luticola triundulata Levkov, Metzeltin & Pavlov	buciniportula -exterior	Levkov et al., 2013	plate 180, figs 5-7
Luticola truncata Kopalová & Van de Vijver	buciniportula -exterior	Levkov et al., 2013	plate 146, fig. 6
Luticola tujii Levkov, Metzeltin & Pavlov	buciniportula - exterior	Levkov et al., 2013	plate 69, figs 1-5
Luticola tujii Levkov, Metzeltin & Pavlov	buciniportula - interior	Levkov et al., 2013	plate 69, figs 6, 7
Luticola undulata (Hilse) D.G. Mann	buciniportula - interior	Levkov et al., 2013	plate 182, figs 6, 7
Luticola undulata (Hilse) D.G. Mann	buciniportula -exterior	Levkov et al., 2013	plates 182, figs 2-4; 183, fig. 6
Luticola vandevijveri Kopalová, Zidarova & Levkov	buciniportula -exterior	Levkov et al., 2013	plate 11, figs 1-4
Luticola vanheurckii Van de Vijver & Levkov	buciniportula - external	Reichardt,2018	plate 139, figs 6-8
Luticola vanheurckii Van de Vijver & Levkov	buciniportula - interior	Levkov et al., 2013	plate 192, fig. 21
Luticola vanheurckii Van de Vijver & Levkov	buciniportula - internal	Reichardt, 2018	plate 139, fig. 9
Luticola vanheurckii Van de Vijver & Levkov	buciniportula -exterior	Levkov et al., 2013	plate 192, figs 18-20, 22
Luticola ventriconfusa Lange-Bertalot	buciniportula - interior	Levkov et al., 2013	plate 191, figs 5, 6
Luticola ventriconfusa Lange-Bertalot	buciniportula -exterior	Levkov et al., 2013	plate 191, figs 1-4
Luticola ventricosa (Kützing) D.G. Mann	buciniportula - exterior	Levkov et al., 2013	plate 125, figs 1, 2, 4
Luticola ventricosa (Kützing) D.G. Mann	buciniportula - external	Reichardt, 2018	plate 139, figs 1-3
Luticola ventricosa (Kützing) D.G. Mann	buciniportula - internal	Reichardt, 2018	plate 139, fig. 4
Luticola ventricosa (Kützing) D.G. Mann	buciniportula -interior	Levkov et al., 2013	plate 125, figs 5, 6
Luticola vermeulenii Van de Vijver	buciniportula - exterior	Levkov et al., 2013	plate 40, figs 1-3
Luticola vermeulenii Van de Vijver	buciniportula - interior	Levkov et al., 2013	plate 40, fig. 4
Luticola vesnae Levkov, Metzeltin & Pavlov	buciniportula - exterior	Levkov et al., 2013	plate 15, figs 5, 6
Luticola watanabei Levkov, Metzeltin & Pavlov	buciniportula - exterior	Levkov et al., 2013	plate 68, figs 1-4, 6
Luticola watanabei Levkov, Metzeltin & Pavlov	buciniportula - interior	Levkov et al., 2013	plate 68, figs 7, 8
Luticola wetzelii Levkov, Metzeltin & Pavlov	buciniportula - exterior	Levkov et al., 2013	plate 77, figs 20-22
Luticolopsis vietnamica Levkov, Metzeltin & Pavlov	buciniportula - interior	Levkov et al., 2013	plates 202, figs 22-25; 203. figs 5, 7
Luticolopsis vietnamica Levkov, Metzeltin & Pavlov	buciniportula -exterior	Levkov et al., 2013	plates 202, fig. 21; 203, figs 1, 2, 7
Oricymba japonica (Reichelt) Jürrner, Cox, Krammer & Tuji	‘stigma’ - external	Jüttner et al., 2010	figs 13, 14, 22, 23,
Oricymba japonica (Reichelt) Jüttner, Cox, Krammer & Tuji	‘stigma’ – internal (dentate)	Jüttner et al., 2010	figs 17, 26
Oricymba latirotundata Jüttner & Van de Vijver	‘stigma’ - external	Jüttner et al., 2010	fig. 52
Oricymba subaequalis Jüttner, Krammer & Cox	‘stigma’ - external	Jüttner et al., 2010	figs 41, 42										D639:NN639
Oricymba subaequalis Jüttner, Krammer & Cox	‘stigma’ – internal (dentate)	Jüttner et al., 2010	fig. 46
Oricymba subovalis Jüttner, Krammer & Cox	‘stigma’ - external	Jüttner et al., 2010	figs 63, 64
Oricymba subovalis Jüttner, Krammer & Cox	‘stigma’ – internal (dentate)	Jüttner et al., 2010	fig. 67
Parlibellus delognei (Van Heurck) E.J. Cox	cuniculus - external	Cox, 1978	figs 16, 18, 20, 22
Parlibellus delognei (Van Heurck) E.J. Cox	cuniculus - internal	Cox, 1978	figs 8-10, 17, 19, 21
Parlibellus rhombicus (Gregory) E.J. Cox	cuniculus - external	Cox, 1988	fig. 34
Parlibellus rhombicus (Gregory) E.J. Cox	cuniculus - internal	Cox, 1988	figs 36, 38
Placoneis clementispronina Lange-Bertalot & Wojtal	stigmoid - external	Lange-Bertalot &Wojtal, 2014	figs 77, 78
Placoneis clementispronina Lange-Bertalot & Wojtal	stigmoid - internal	Lange-Bertalot &Wojtal, 2014	fig. 79
Placoneis gastrum (Ehrenberg) Mereschkowsky	stigmoid - external	Reichardt, 2018	plate 144, figs 7, 9
Placoneis gastrum (Ehrenberg) Mereschkowsky	stigmoids - internal (4 round)	Reichardt, 2018	plate 144, fig. 10
Placoneis nanoclementis Lange-Bertalot & Wojtal	stigmoid - external	Lange-Bertalot &Wojtal, 2014	figs 71, 72
Placoneis nanoclementis Lange-Bertalot & Wojtal	stigmoid - internal	Lange-Bertalot &Wojtal, 2014	fig. 73
Placoneis parvapolonica Lange-Bertalot	stigmoid - external	Reichardt, 2018	plate 142, fig. 39
Placoneis parvapolonica Lange-Bertalot	stigmoid - external	Lange-Bertalot &Wojtal, 2014	figs 74, 75
Placoneis parvapolonica Lange-Bertalot	stigmoid - internal	Lange-Bertalot &Wojtal, 2014	fig. 76
Proschkinia bulnheimii (Grunow) Karayeva	fistula - external	Cox, 1998	fig. 39
Proschkinia bulnheimii (Grunow) Karayeva	fistula - external	Kim et al., 2020	fig. 1k
Proschkinia bulnheimii (Grunow) Karayeva	fistula - internal	Cox, 1998	fig. 42
Proschkinia bulnheimii (Grunow) Karayeva	fistula - internal	Kim et al., 2020	fig. 1m, n
Proschkinia complanata (Grunow) D.G. Mann	fistula - external	Kim et al., 2020	fig. 2k
Proschkinia complanata (Grunow) D.G. Mann	fistula - internal	Kim et al., 2020	fig. 2m
Proschkinia complanatoides (Hustedt ex Simonsen) DG. Mann	fistula - internal	Kim et al., 2020	figs 3o, p
Proschkinia complanatoides (Hustedt ex Simonsen) DG. Mann	fistula - external	Zgrundo et al., 2013	fig. 24
Proschkinia complanatoides (Hustedt ex Simonsen) DG. Mann	fistula - internal	Zgrundo et al., 2013	fig. 25
Proschkinia complanatula (Hustedt ex Simonsen) D.G. Mann	fistula - external	Kim et al., 2020	figs 4j, k
Proschkinia complanatula (Hustedt ex Simonsen) D.G. Mann	fistula - internal	Kim et al., 2020	fig. 4m
Proschkinia fistulispectabilis S-Y. Kim, J-G. Park & Witkowski	fistula - external	Kim et al., 2020	figs 10g-i
Proschkinia fistulispectabilis S-Y. Kim, J-G. Park & Witkowski	fistula - internal	Kim et al., 2020	figs 10k, l
Proschkinia hyalosirella (Hustedt ex Simonsen) D.G. Mann	fistula - external	Kim et al., 2020	fig. 5h
Proschkinia hyalosirella (Hustedt ex Simonsen) D.G. Mann	fistula - external	Kim et al., 2020	figs 5k, n
Proschkinia hyalosirella (Hustedt ex Simonsen) D.G. Mann	fistula - external	Kim et al., 2020	fig. 8o
Proschkinia hyalosirella (Hustedt ex Simonsen) D.G. Mann	fistula - external	Zgrundo et al., 2013	fig. 22
Proschkinia hyalosirella (Hustedt ex Simonsen) D.G. Mann	fistula - internal	Zgrundo et al., 2013	fig. 23
Proschkinia impar S-Y. Kim, J-G. Park & Witkowski	fistula - external	Kim et al., 2020	figs 8q-s
Proschkinia luticola S-Y. Kim, J-G. Park, Witkowski & B-S. Kim	fistula - external	Kim et al., 2020	figs 6j-l
Proschkinia luticola S-Y. Kim, J-G. Park, Witkowski & B-S. Kim	fistula - internal	Kim et al., 2020	figs 6g, h
Proschkinia modesta S-Y. Kim, J-G. Park & Witkowski	fistula - external	Kim et al., 2020	figs 9o-q
Proschkinia modesta S-Y. Kim, J-G. Park & Witkowski	fistula - internal	Kim et al., 2020	fig. 9m
Proschkinia rosowskii C.L. Li, Witkowski, Ashworth & Theriot	fistula - external	Kim et al., 2020	fig. 11u
Proschkinia rosowskii C.L. Li, Witkowski, Ashworth & Theriot	fistula - external	Kim et al., 2020	fig. 11w
Proschkinia staurospeciosa S-Y. Kim, J-G. Park, Witkowski & Gastineau	fistula - external	Kim et al., 2020	figs 7j, k
Proschkinia staurospeciosa S-Y. Kim, J-G. Park, Witkowski & Gastineau	fistula - internal	Kim et al., 2020	figs 7m, n
Reimeria fontinalis Levkov	stigmoid - external	Levkov & Ector, 2010	figs 44, 45
Reimeria fontinalis Levkov	stigmoid - internal	Levkov & Ector, 2010	fig. 47
Reimeria ovata (Hustedt) Levkov & Ector	stigmoid - external	Levkov & Ector, 2010	figs 48-50
Reimeria ovata (Hustedt) Levkov & Ector	stigmoid - internal	Levkov & Ector, 2010	figs 52, 53
Reimeria sinuata (W. Gregory) Kociolek & Stoermer	stigmoid - external	Levkov & Ector, 2010	figs 55, 56
Reimeria sinuata (W. Gregory) Kociolek & Stoermer	stigmoid - internal	Levkov & Ector, 2010	figs 57, 58
Reimeria uniseriata Sala, Guerrero & Ferrario	stigmoid - external	Reichardt, 2018	plate 298, fig. 25
Reimeria uniseriata Sala, Guerrero & Ferrario	stigmoid - internal (dentate)	Reichardt, 2018	plate 298, figs 12, 13
Reimeria uniseriata Sala, Guerrero & Ferrario	stigmoid - external	Levkov & Ector, 2010	figs 59-61
Reimeria uniseriata Sala, Guerrero & Ferrario	stigmoid - internal	Levkov & Ector, 2010	figs 63, 64
